# Supplementary material for: REPS1 as a Potential Biomarker in Alzheimer’s Disease and Vascular Dementia
Source: Front Aging Neurosci. 2022 Jun 22;14:894824. doi: 10.3389/fnagi.2022.894824 (PMC9257827; doi:10.3389/fnagi.2022.894824)
Supplement: Supplementary Table 1 — Estimated proportions of 22 immune cell types in AD. [file Data_Sheet_1.CSV]

	B cells naive	B cells memory	Plasma cells	T cells CD8	T cells CD4 naive	T cells CD4 memory resting	T cells CD4 memory activated	T cells follicular helper	T cells regulatory (Tregs)	T cells gamma delta	NK cells resting	NK cells activated	Monocytes	Macrophages M0	Macrophages M1	Macrophages M2	Dendritic cells resting	Dendritic cells activated	Mast cells resting	Mast cells activated	Eosinophils	Neutrophils
GSM3454053	0.171763538	0	0.217630752	0.111514789	0	0	0	0	0.02476749	0	0	0.143142002	0.010435914	0.050025476	0	0.096972611	0	0	0.057348176	0	0.097446592	0.01895266
GSM3454054	0.160281519	0	0.287229993	0.181925345	0	0	0	0.024350124	0.00622615	0	0	0.106019021	0.025507069	0.042988052	0	0.071237891	0	0	0.013260611	0	0.046280865	0.03469336
GSM3454055	0	0.058180477	0.210749649	0.273476999	0	0	0	0.059337091	0	0	0	0.054967614	0.046503317	0.104399417	0	0.149214742	0	0	0.016141047	0	0.0188923	0.008137349
GSM3454056	0.088367239	0	0.345209235	0.098390559	0	0.047060452	0	0.056165891	0	0	0	0.039251944	0.039684086	0.049776297	0	0.149217361	0	0	0.024039913	0	0.02892229	0.033914734
GSM3454057	0.152040755	0	0.243504068	0.079207676	0	0.055440309	0	0	0	0	0	0.096382095	0.076003867	0.179529768	0	0.048513576	0	0	0.007379184	0	0.046742681	0.015256021
GSM3454058	0.144370294	0	0.187517453	0.151666404	0	0	0	0.038119641	0.010638205	0	0	0.120323248	0.033450969	0.030452159	0	0.106930387	0	0	0.024616429	0	0.129387192	0.022527621
GSM3454059	0.037303573	0.040803374	0.230057619	0.104030996	0	0.089965334	0	0.039841689	0	0	0	0.151539378	0.026480434	0.107657745	0	0.098209532	0	0	0.002929024	0	0.056483682	0.014697623
GSM3454060	0.062869685	0	0.276105661	0.068241968	0	0	0.014450022	0.070161271	0	0	0	0.075990333	0.005838333	0	0	0.274861626	0	0	0	0.018870318	0.004903609	0.127707173
GSM3454061	0	0.155615587	0	0	0	0.119502216	0	0.016503605	0	0	0	0.09136506	0.011707758	0.033043968	0.32774904	0.134429881	0	0	0.064480107	0	0.000232764	0.045370014
GSM3454062	0.071283871	0	0.099565654	0.051832138	0	0	0	0.049368919	0	0	0	0.089369324	0.000829827	0.181725373	0.224058802	0.056069857	0	0	0.072230762	0	0.092580947	0.011084527
GSM3454063	0.118048081	0	0.079369421	0.069013475	0	0.134816733	0	0.032292763	0.007602759	0	0	0.095126308	0.015678503	0.036813872	0.101406166	0.107010351	0	0.013850105	0.053795615	0	0.080492387	0.054683461
GSM3454064	0	0.030529858	0.227215163	0	0.025978886	0.113335711	0.021009817	0	0	0	0	0.043123548	0	0.099434601	0.096709013	0.1818117	0	0	0.045898575	0	0.058639855	0.056313273
GSM3454065	0.084542537	0	0.273006262	0.109293816	0	0.070479542	0.064620212	0	0	0	0	0.045535042	0.053390509	0.117313441	0	0.061973661	0.008781594	0.002558669	0.033738139	0	0.059677206	0.015089367
GSM3454066	0.09813481	0	0.166887566	0.011268414	0.03501442	0.081091264	8.33E-05	0	0	0	0	0.058301522	0.069271849	0.08942249	0	0.164807559	0	0	0.164924954	0	0.041794272	0.018997594
GSM3454067	0.083593398	0	0.257945356	0.107537673	0	0	0.022234689	0	0	0	0	0.028150686	0.127619463	0	0	0.229037745	0	0.036697632	0.038420711	0	0.045441251	0.023321396
GSM3454068	0.081426676	0	0.209122838	0.134546202	0	0.035481774	0.015278462	0	0	0	0	0.091404208	0.118633422	0.030631202	0	0.131032657	0	0	0.071606877	0	0.073187169	0.007648514
GSM3454069	0.069638128	0	0.245755838	0.065884028	0.012071652	0	0	0.009092572	0.056135065	0	0	0.139071315	0.062430746	0.068993078	0	0.095026976	0	0.012424134	0.093676411	0	0.039715217	0.030084841
GSM3454070	0.131498475	0	0.230556567	0	0.008623796	0.088643985	0	0.001056257	0	0	0.011040513	0.064335149	0.030373749	0.050625152	0	0.182724304	0	0	0.126506278	0	0.043255244	0.03076053
GSM3454071	0.017834455	0	0.196854103	0.000235136	0	0.195294374	0	0	0.002804262	0	0.02871542	0.064371643	0.023706196	0.069907536	8.28E-05	0.238459088	0.022835671	0	0.09422346	0	0.005579608	0.039096231
GSM3454072	0	0.1287613	0.128843021	0.016740814	0	0.129140503	0.0340047	0	0	0	0	0.071610659	0.043342459	0.095035905	0	0.181146582	0	0.00221328	0.118998206	0	0.02382542	0.026337151
GSM3454073	0.006148631	0.021741907	0.291515456	0.048784435	0.025226633	0	0.060684861	0.007536807	0	0	0	0.046280592	0.047324674	0.068820879	0	0.193858951	0	0.003806809	0.044834397	0	0.08170048	0.051734487
GSM3454074	0.037800932	0	0.26710481	0.061983044	0.007915238	0	0.017841026	0.029175537	0	0	0	0.116201898	0.11206993	0	0	0.240270109	0	0	0.05464764	0	0.038978136	0.016011699
GSM3454075	0.02901909	0.010518775	0.172271322	0.013888416	0	0.065977396	0	0	0.002175544	0	0.043917002	0.065477437	0.130951316	0.074959251	0.001233852	0.271302117	0	0	0.04815587	0	0	0.070152612
GSM3454076	0	0.050662999	0.132278676	0	0	0.137827196	0	0.01979086	0	0	0.066472741	0.013459327	0.134117194	0.099206488	0.013507619	0.230894961	0	0	0.057280132	0	0.022356526	0.022145281
GSM3454077	0	0.097251994	0.210931075	0.197297689	0	0	0.000424139	0	0.035331946	0	0	0.12206539	0.045388968	0.142157896	0	0.106723001	0	0.00072777	0.033305825	0	0.008394308	0
GSM3454078	0.087696064	0	0.304813944	0.148169645	0	0.011062321	0	0.022178012	0	0	0	0.119419408	0.020879606	0.001963955	0	0.203087098	0	0	0.059322845	0	0.021407101	0
GSM3454079	0.078808865	0.00661893	0.278112049	0.187285425	0	0	0.011633324	0.006539782	0	0	0	0.131535554	0	0.071889745	0	0.150346564	0	0	0.061496947	0	0.015732814	0
GSM3454080	0.229887541	0	0.012275213	0	0.001504252	0.149442162	0	0.005896759	0.00631258	0	0	0.078440656	0.073661737	0.223846585	0	0	0	0	0.162373869	0	0.056358646	0
GSM3454081	0.095765896	0	0.185769707	0	0	0.125630363	0	0.016660641	0	0	0.03498056	0.035260966	0	0.133150155	0	0.251251812	0	0.006681512	0	0.014526408	0.010049648	0.090272334
GSM3454082	0.196330721	0	0.142887255	0.045875617	0	0.120588273	0	0.001158436	0.007322758	0	0	0.109458777	0.116331361	0.083239262	0	0.133295525	0	0	0.015061276	0	0.027712622	0.000738115
GSM3454083	0.069831127	0	0.094833967	0.042440506	0	0.094888541	0	0.056906643	0	0	0	0.013690805	0.175733608	0.032271636	0	0.350759241	0	0	0	0.020965766	0.039310204	0.008367957
GSM3454084	0.031696712	0	0.183017937	0.022995621	0	0.065234663	0	0.022146503	0	0	0	0.072559123	0.251396621	0.042887698	0	0.260895081	0	0	0.005384283	0	0.041785757	0
GSM3454085	0.061115437	0	0.179975164	0	0	0.180471629	0	0.02312641	0.013843894	0	0.009870469	0.06982673	0	0.070080194	0	0.156889024	0	0.033446766	0.079143447	0	0	0.122210836
GSM3454086	0.113536872	0	0.16834943	0	0	0.190257367	0	0.019177904	0.004237199	0	0	0.110596062	0.027568695	0.092284535	0.004443204	0.106504459	0	0	0.109986067	0	0	0.053058206
GSM3454087	0	0.121480521	0.038490413	0	0	0.183256327	0	0.04134808	0	0	0	0.119777819	0.030441173	0	0	0.321451035	0	0.009163637	0.042225792	0	0	0.092365203
GSM3454088	0.11399838	0	0.159919986	0	0	0.101220277	0	0	0	0.003705282	0	0.0919125	0.171205443	0.002004291	0	0.212038998	0.008003442	0	0.049480831	0	0.016602591	0.069907978
GSM3454089	0.181656215	0	0.228395848	0	0	0.089092068	0	0.012749246	0	0	0	0.073608632	0.026258086	0.178746367	0	0.074916157	0	0.035884159	0.063216458	0	0	0.035476765
GSM3454090	0	0.083990047	0.169459812	0	0	0.134000122	0	0.014915462	0.012886799	0	0	0.127876579	0.075692966	0.125050045	0	0	0	0.0129694	0.169458772	0	0.073699997	0
GSM3454091	0.054946454	0	0.252217322	0.052291272	0.031136515	0	0	0.05174362	0.00137111	0	0	0.045628566	0.076993044	0.233043631	0	0.118580354	0	0	0.037095009	0	0	0.044953104
GSM3454092	0	0	0.313859583	0	0.056920595	0.16001598	0	0	0	0	0	0.083533088	0.05853143	0.134205247	0	0.125035542	0	0	0.032990036	0	0.001482326	0.033426174
GSM3454093	0.097039833	0	0.073838559	0.063744742	0.01997358	0.014589428	0.043808222	0	0.000613215	0	0.067252457	0.002994718	0.083499392	0.279794884	0	0.178231885	0	0	0.066108085	0	0.008511	0
GSM3454094	0.07066928	0	0.235711673	0.139893057	0	0	0.111535792	0	0	0	0.017588664	0	0.0010965	0.186598624	0.002945858	0.157436869	0	0	0	0.007357517	0	0.069166165
GSM3454095	0	0.017195801	0.195918264	0.013952704	0	0.090974698	0.081364413	0	0	0	0.055144741	0	0.090505922	0.192918893	0.001767743	0.180772795	0	0	0.054503964	0	0	0.024980063
GSM3454096	0.111869589	0	0.217884674	0.103653055	0.00430804	0	0.059796826	0	0	0	0	0.021646205	0.116282043	0.17088148	0	0.141016352	0	0	0.016927073	0	0	0.035734663
GSM3454097	0.049613689	0	0.162288016	0	0	0.138110707	0	0.027081897	0	0	0.012827339	0.062612573	0.295811099	0.069349256	0.004360702	0.116131279	0	0	0.042135022	0	0.019678423	0
GSM3454098	0	0.00291602	0.139082893	0	0.006840471	0.175952469	0	0.000836357	0	0	0.051690621	0.039010105	0.248265223	0.020075834	0	0.217584456	0	0	0.000415183	0	0.068955451	0.028374917
GSM3454099	0	0.07044326	0.094650429	0.038970265	0	0.132246081	0	0.05190083	0	0	0.018810115	0.05771055	0.278617176	0.059884807	0	0.148694289	0	0.003122342	0.011804941	0	0.018468315	0.014676599
GSM3454100	0.069442807	0	0.116532729	0	0	0.143941565	0	0.010926481	0	0	0.017784666	0.049356773	0.289828791	0.039429337	0	0.230170603	0	0	0.028717706	0	0.001157298	0.002711244
GSM3454101	0.069657674	0	0.322213155	0.046836634	0.068038833	0	0.059595448	0	0.005020658	0	0	0.078307691	0	0.071373683	0	0.238569438	0	0	0.040160446	0	0	0.000226341
GSM3454102	0	0.141244247	0.148585869	0	0.004670119	0.240726585	0	0.007447538	0	0	0.00058528	0.098971083	0.091349086	0.119968551	1.08E-05	0	0	0	0.134288359	0	0.012152442	0
GSM3454103	0.038516808	0	0.289510097	0.047822463	0	0.138176886	0	0.004749382	0	0	0	0.118068412	0.034784517	0.041708483	0	0.188415566	0	0.001639258	0.070322563	0	0.021025594	0.005259971
GSM3454104	0	0.165188703	0.12232273	0	0.099526727	0.163002075	0	0.007882272	0.015694447	0	0	0.095846565	0.035318972	0.100117585	0	0.018552585	0	0.00916574	0.167381601	0	0	0
GSM3454105	0.067435648	0	0.352276411	0.125325731	0	0.018213908	0.078571512	0	0	0	0	0.038654027	0.00697365	0.058019737	0	0.141529109	0	0	0.03376061	0	0	0.079239657
GSM3454106	0.144195357	0	0.206797132	0.095607271	0	0	0.077716569	0	0	0	0	0.052253309	0.025788404	0.091214399	0	0.203083316	0	0	0.046177298	0	0	0.057166946
GSM3454107	0.104866935	0	0.391189236	0	0.12378009	0	0.020323011	0	0.063781381	0	0.020178013	0	0	0.192897329	0	0	0	0.02065271	0	0	0	0.062331297
GSM3454108	0.141350633	0	0.327754981	0.01773834	0.032131616	0	0.096792501	0	0	0	0	0.04507641	0.011258263	0.189901717	0	0.047776912	0	0	0.03849786	0	0	0.051720766
GSM3454109	0.033909332	0.008522629	0.2084297	0.174659578	0	0.040186566	0.017683165	0.01259465	0	0	0	0.108810432	0.027137549	0.137672855	0	0.153672995	0	0	0.00114146	0	0.07557909	0
GSM3454110	0.146070153	0	0.152219705	0.216169052	0	0	0.01956836	0.035859709	0	0	0	0.100906048	0.026195503	0.088216223	0	0.07348902	0.013723408	0	0.038483747	0	0.089099071	0
GSM3454111	0.092797996	0	0.209718839	0.059962434	0	0.075799626	0	0.032060452	0.046541622	0	0.003719438	0.130420854	0.055451779	0.091326197	0	0.000548827	0.061485232	0	0.108757036	0	0.027305497	0.00410417
GSM3454112	0.2070414	0	0.220016487	0.117738875	0	0	0	0.005205871	0	0	0	0.120626216	0.041112622	0.098426871	0	0.019723836	0	0	0.105086683	0	0.065021139	0
GSM3454113	0.08130804	0	0.112085097	0	0	0.147922017	0	0.002012784	0	0	0	0.008410845	0.037305396	0	0	0.533734235	0	0	0	0.020822093	0.03786806	0.018531434
GSM3454114	0.179679573	0	0.124428586	0.089354136	0	0.060926074	0.001865234	0.04480275	0	0	0	0.080514392	0.014746823	0	0	0.232710888	0	0	0.041430146	0	0.098242652	0.031298746
GSM3454115	0.074289168	0	0.1060121	0	0.039312102	0.035830422	0	0.006046343	0.023890758	0	0	0.082587421	0.039758411	0.008394538	0.005214908	0.472671791	0	0	0.057441297	0	0.03137113	0.017179611
GSM3454116	0.089828807	0	0.145593429	0	0	0.118496839	0	0	0.043623439	0	0	0.125018258	0.010324044	0	0	0.40960862	0	0	0	0	0.029627614	0.02787895
GSM3454117	0.113387919	0	0.146137595	0.006503866	0	0.110024449	0	0	0	0	0	0.045461397	0.043136842	0	0	0.439038033	0	0.006498647	0.049922194	0	0.039889058	0
GSM3454118	0.053937569	0.03123673	0.144525481	0	0	0.209698274	0	0	0	0.018055639	0	0.074220428	0.010141332	0	0	0.285052132	0	0	0.054155973	0	0.07335808	0.045618362
GSM3454119	0.117077959	0	0.258699253	0	0.03975908	0.040739141	0	0.002207826	0.013111597	0.020587131	0	0.126764491	0.041290777	0	0	0.25201943	0	0.002022052	0.045989017	0	0.006079848	0.033652398
GSM3454120	0	0.147085038	0.134090561	0	0.02028252	0.071534363	0	0.028294635	0	0.03889218	0	0.131730686	0.089332227	0.051786714	0	0.202449799	0	0	0.03792018	0	0.025131343	0.021469753
GSM3454121	0.225636617	0	0.152195476	0.022564518	0	0.017470539	0	0	0.082937874	0	0.022602532	0.024909097	0.000842424	0.1320364	0	0.094417393	0.002579032	0	0.047292202	0	0.097053195	0.077462702
GSM3454122	0.174093712	0	0.219015514	0	0.015663694	0.056463235	0	0	0	0	0	0.032052485	0.02359162	0.168626924	0	0.132537123	0	0	0.080241586	0	0.064940219	0.032773888
GSM3454123	0.155178767	0	0.146295352	0.043506255	0	0.099741338	0	0	0.015085595	0	0	0.066392061	0.014828304	0.102148497	0	0.161105771	0	0	0.116470019	0	0.056033292	0.02321475
GSM3454124	0.246784339	0	0.165294502	0.043334416	0	0.022237119	0	0	0.017751565	0	0	0.015620596	0.003584681	0.124873676	0	0.199885733	0	0	0.042534604	0	0.105733586	0.012365184
GSM3454125	0.208391019	0	0.292972095	0.072161243	0.00182854	0.020463629	0.047619446	0	0	0	0	0.031564607	0.005269199	0.087792831	0	0.07548696	0	0	0.037519007	0	0.022747333	0.096184092
GSM3454126	0.080140468	0	0.230179211	0.046679265	0.018375618	0.043655381	0	0	0	0	0	0.060142271	0.094471512	0.107072958	0.002774284	0.160168232	0	0	0.050991525	0	0	0.105349276
GSM3454127	0.11327909	0	0.224642756	0	0	0.132022819	0	0.029021205	0	0	0.024665237	0.040326295	0.036516778	0.021685275	0	0.197590862	0.005496296	0.012789885	0.063465837	0	0.015588047	0.082909617
GSM3454128	0.214443397	0	0.142979537	0	0.033516762	0.064162113	0.056776579	0	0	0	0	0.022573864	0.078042732	0.084771592	0	0.134252397	0	0	0.060676344	0	0.038276965	0.069527719
GSM3454129	0.17755879	0	0.133326113	0	0	0.124837486	0	0.11189815	0	0	0	0.104506621	0.080897671	0.070957777	0	0.072141198	0	0	0.105668758	0	0.012243475	0.00596396
GSM3454130	0.258714242	0	0.171146953	0.021829393	0	0.085525017	0	0.046783193	0	0	0	0.084713565	0.067001359	0.069267288	9.12E-05	0.030670775	0.004970414	0	0.095560263	0	0.060035513	0.003690832
GSM3454131	0.285769927	0	0.161109322	0.044403913	0	0.039621838	0	0.037969538	0	0	0	0.086874613	0.068258065	0.066952764	0	0.040107238	0.00675762	0	0.121530492	0	0.035937357	0.004707313
GSM3454132	0.277510389	0	0.132450677	0	0.006852733	0	0	0.059778084	0	0	0	0.128717039	0.066352275	0.093730771	0	0.036124765	0	0	0.144210807	0	0.054272462	0
GSM3454133	0.240512945	0	0.211061062	0.063604965	0	0	0.00651376	0.031638282	0	0	0	0.116546028	0.021124349	0.042798008	0	0.106077253	0.023172829	0	0.086072704	0	0.03698266	0.013895156
GSM3454134	0.22234869	0	0.15650644	0	0	0.152081281	0	0	0	0	0	0.06993281	0.061841373	0.068743026	0	0.101773082	0	0	0.101754745	0	0.057555233	0.00746332
GSM3454135	0.211644348	0	0.189978676	0.006008356	0	0.09173958	0	0.013996745	0	0	0	0.093811585	0.050294765	0.088264995	0	0.088317765	0.024686952	0	0.107746029	0	0.032737926	0.000772278
GSM3454136	0.242958272	0	0.135990434	0.031830265	0	0.12742744	0	0.04036809	0	0	0	0.064228287	0.036651561	0.088504841	0	0.054367117	0.009308112	0	0.10819457	0	0.06017101	0
GSM3454137	0.045546662	0	0.24278199	0.026881673	0.088494589	0	0.008107935	0	0	0	0.031697808	0.014048436	0	0.259992296	0.001340058	0.113567776	0	0	0	0	0.012438734	0.155102042
GSM3454138	0.089375824	0	0.114065844	0	0.04680962	0	0.01676044	0	0.019496229	0	0.02079216	0.043909165	0.023903592	0.265939741	0	0.226053147	0	0	0.012780382	0	0	0.120113856
GSM3454139	0.144067089	0	0.077841611	0.059147349	0	0.06243626	0.054831973	0	0.023278883	0	0.068731162	0	0.14366172	0.20679993	0	0.090106913	0	0	0.013391899	0	0.003674932	0.052030281
GSM3454140	0.098920508	0	0.108335042	0.040268415	0.021926894	0	0.126222157	0	0	0	0	0.027571522	0.106349227	0.193053889	0	0.147082529	0	0	0.051055746	0	0.00303312	0.07618095
GSM3454141	0.026907851	0	0.308190929	0.093561029	0	0.02207752	0	0	0.094409519	0	0	0.099826118	0.081984197	0.094270956	0	0.116589075	0	0	0.015163496	0	0	0.04701931
GSM3454142	0.069709386	0	0.322742955	0.064869795	0.073733009	0	0	0	0	0	0	0.114952352	0.064069283	0.116862513	0	0.111146324	0	0	0.013466028	0	0.025206995	0.02324136
GSM3454143	0.052192848	0	0.277235432	0.101450067	0	0.078472234	0	0	0	0	0	0.074622477	0.064326316	0.165706867	0	0.075327945	0	0	0.022339144	0	0	0.088326669
GSM3454144	0.100749102	0	0.286825485	0	0.023721177	0.0123264	0.001891233	0	0	0	0	0.035189803	0.090192357	0.186606081	0	0.152524593	0	0	0.062887687	0	0.003082334	0.044003746
GSM3454145	0.004773864	0.077589556	0.164686248	0.200596805	0	0	0	0.026733884	0.010857798	0	0	0.164180933	0.044668441	0.078761172	0	0.165898965	0	0	0.031100639	0	0.007528114	0.022623582
GSM3454146	0.246422977	0	0.186950105	0.064674743	0	0	0	0.057616555	0	0	0	0.182858797	0.010432204	0.101465241	0	0.067317334	0	0	0.06504718	0	0.016605218	0.000609645
GSM3454147	0.09778588	0	0.172538403	0.173507086	0	0	0	0.026400307	0	0	0	0.160693941	0.081213517	0.099423146	0	0.110030557	0	0	0.053961506	0	0.022878195	0.001567462
GSM3454148	0.037607808	0.011542977	0.179596815	0.149352932	0	0	0	0.034589669	0	0	0	0.183917476	0.058698911	0.000298286	0	0.278783879	0	0	0.054380901	0	0.011230346	0
GSM3454149	0.234495625	0	0	0	0	0.312277464	0	0.039701211	0	0	0	0	0	0.176211159	0	0	0	0	0.237314541	0	0	0
GSM3454150	0.059967897	0	0	0	0.089337263	0.248140276	0	0.022779061	0.068339267	0	0	0.107377735	0.030816178	0.15993069	0	0	0	0	0.205292538	0	0.008019095	0
GSM3454151	0.136641653	0	0.160702472	0.109912863	0	0.054830687	0	0.055666743	0	0	0	0.174909334	0.049593063	0.073986712	0	0.075937764	0	0	0.089219032	0	0.018599675	0
GSM3454152	0.061900618	0.06224013	0.042883092	0	0	0.236495761	0	0.112867724	0.049369816	0	0	0.074262706	0	0.204160813	0	0	0	0.011493882	0.139420837	0	0.00490462	0
GSM3454153	0.07393468	0	0.023309837	0	0	0.301886276	0	0.06530048	0.066749324	0	0	0.083135127	0.078831533	0.104731901	0.014440262	0.013213146	0	0	0.174467434	0	0	0
GSM3454154	0.151437613	0	0.036728886	0	0.077894538	0.343887545	0	0.031066176	0.020004114	0	0.072006084	0	0.005043456	0.117288741	0	0	0.002877718	0	0.14176513	0	0	0
GSM3454155	0.117858139	0	0.064769738	0	0.068185626	0.280239285	0	0.006105258	0.036644781	0	0.05249253	0.034601404	0.061835459	0.119927862	0.01968621	0	0	0	0.099055963	0	0.038597744	0
GSM3454156	0.135534797	0	0.191329335	0.169507643	0.036570775	0	0	0.025855383	0.004872564	0	0	0.096310137	0.04478238	0.096539904	0	0.034487309	0.006965656	0.028856626	0.041377356	0	0.087010133	0
GSM3454157	0.354379818	0	0.134870086	0.062500741	0	0.160940015	0	0.009228039	0	0	0.002024266	0.008912573	0.055739979	0.07411014	0	0	0	0.021950162	0.030175223	0	0.06471297	0.020455987
GSM3454158	0.132899212	0	0.209449185	0.092664817	0	0.060881556	0	0	0	0	0	0.089298244	0.030185025	0.126374019	0	0.088761499	0	0	0.045370079	0	0.071983679	0.052132685
GSM3454159	0.165858679	0	0.195080147	0.07737206	0.026721364	0	0	0	0.03056803	0	0	0.054158781	0.022584376	0.047610297	0	0.219193643	0	0	0.032137172	0	0.056870377	0.071845074
GSM3454160	0.360458297	0	0.128538262	0	0	0.146939346	0	0.014182537	0	0.000793379	0	0.061032302	0.006121904	0.083854112	0	0.053241886	0	0	0.089190306	0	0.0185753	0.037072369
GSM3454161	0.08406763	0	0.223661692	0	0	0.208451465	0	0.074040385	0	0	0	0.097436755	0.035703429	0.070788746	0	0.086262905	0	0	0.049748437	0	0.052139406	0.01769915
GSM3454162	0.018336544	0.023121662	0.328538982	0.092430815	0.032649281	0	0	0	0	0	0	0.095438845	0.012247097	0.151151111	0	0.199165823	0	0	0.006739616	0	0.040180223	0
GSM3454163	0.066860795	0	0.346914806	0	0.023606004	0	0	0.043666217	0.062415542	0	0	0.099990479	0.055832905	0.088770341	0	0.059104982	0.008694428	0	0.088964772	0	0.024432696	0.030746032
GSM3454164	0.146191132	0	0.279121821	0	0	0.156415325	0	0.00911294	0.000925467	0	0	0.105184026	0.059096978	0.045284484	0	0.080180725	0	0	0.057507479	0	0.025916049	0.035063575
GSM3454165	0.115518444	0	0.202176195	0.081128404	0	0.086441942	0	0.02570287	0.025222245	0	0	0.125048892	0.035925891	0.156527574	0.010353587	0.009923283	0	0	0.075874773	0	0.015791911	0.034363986
GSM3454166	0.090675539	0	0.168847393	0.129691875	0	0	0.013232897	0.009113282	0	0	0	0.132775905	0.048689453	0.033370489	0.025684394	0.177123799	0	0	0.071999558	0	0.026537455	0.072257961
GSM3454167	0.103753579	0	0.248284419	0.043302956	0.041981555	0	0	0.005593215	0	0	0	0.117779357	0.03655033	0.04007565	0	0.200166065	0	0	0.046366531	0	0.011053546	0.105092796
GSM3454168	0.099839113	0	0.185632036	0.044803036	0	0.03744613	0	0.032885127	0.001724002	0	0	0.07432605	0.055205432	0.142004931	0	0.099959626	0	0	0.083523162	0	0.050125779	0.092525579
GSM3454169	0.006878877	0	0.328816535	0.008486387	0	0.052570494	0	0.074388669	0	0	0	0.206026787	0.045428799	0.149641134	0	0	0	0	0.108919609	0	0.018842709	0
GSM3454170	0.199632759	0	0.273111651	0.041092191	0	0	0.06174913	0.037976462	0	0	0	0.177999007	0.011848718	0.090246196	0	0.008339809	0.003603454	0	0.049227598	0	0.045173024	0
GSM3454171	0.043672731	0	0.049465106	0	0.0838534	0.141296229	0	0.019774774	0.111268811	0	0	0.105196897	0.05589825	0.156107003	0	0	0	0.001407385	0.215233444	0	0.016825969	0
GSM3454172	0	0.049863438	0.270193768	0.073241064	0.024890187	0	0	0.052119133	0	0	0	0.180386856	0.048313789	0.107804467	0	0.019555423	0.021932058	0	0.125061359	0	0.026638459	0
GSM3454173	0.103089367	0	0.204695469	0.046562743	0	0.042254046	0	0.118183075	0	0	0	0.127827472	0.007770356	0.060433923	0	0.194329254	0.02336128	0.001086976	0.025702748	0	0	0.044703292
GSM3454174	0.072207943	0	0.249398649	0	0.051219147	0	0	0.101541244	0	0.005857652	0	0.153951317	0.110426776	0.03768612	0	0.171532553	0	0	0.0461786	0	0	0
GSM3454175	0.017290407	0.000645628	0.212201963	0.02415412	0.010506277	0	0	0.077685892	0	0	0	0.127899868	0.196348329	0.213569372	0	0.119698144	0	0	0	0	0	0
GSM3454176	0.052337638	0	0.232569406	0.015299354	0.027459912	0	0	0.085284948	0	0	0	0.100961819	0.190785161	0.098513638	0	0.144563853	0	0	0	0.033405433	0.018818836	0
GSM3454177	0.087689914	0	0.221343772	0.260233473	0	0	0.005146421	0.012732392	0.041720439	0	0	0.0819462	0.036221764	0.053778041	0	0.066602194	0	0	0.049160021	0	0.062037921	0.021387449
GSM3454178	0	0.107953343	0.180591396	0	0.092195058	0	0	0.079063599	0	0	0	0.116243389	0.097652818	0.168292119	0	0	0.001811795	0	0.082379102	0	0.073817381	0
GSM3454179	0.076184549	0	0.333809545	0.058887676	0	0.076430463	0.009192317	0.039776857	0	0	0	0.08959561	0	0.137890629	0	0.036833822	0	0	0.094631769	0	0.021989397	0.024777365
GSM3454180	0.134376742	0	0.313567682	0.045156097	0	0	0	0.042023028	0.002376905	0	0	0.105950918	0.044035997	0.10390167	0	0.048452449	0	0	0.123723465	0	0.017264835	0.019170212
GSM3454181	0.145037417	0	0.192410898	0.165774907	0	0.036957631	0	0.035657391	0	0	0	0.127368222	0.019463647	0.069891875	0	0.101426093	0	0.009696588	0.083003959	0	0.013311371	0
GSM3454182	0	0.091536178	0.064140257	0	0	0.134798441	0	0.085779442	0.00343871	0	0	0.159919755	0.046017846	0.186592961	0	0	0	0	0.227776409	0	0	0
GSM3454183	0	0.014070397	0.256332698	0.184753329	0.009980301	0	0	0.00615735	0	0	0	0.150229631	0.005888342	0.010406876	0	0.214693997	0	0	0.084876741	0	0.03723966	0.025370678
GSM3454184	0.184343561	0	0.1442734	0.218238596	0	0	0	0.01565986	0	0	0	0.100351559	0.042181165	0.095053684	0	0.07923258	0	0	0.05825979	0	0.062405805	0
GSM3454185	0.222493834	0	0.250449117	0.160506888	0	0.008744582	0	0.010188349	0.025190727	0	0	0.073071832	0.057327819	0.126154504	0	0	0	0	0	0.006960609	0.036448736	0.022463005
GSM3454186	0.10730667	0	0.355961882	0.010433108	0.020901279	0.026917839	0	0.0146795	0	0	0	0.138110677	0.032262701	0.136656316	0	0.032264032	0	0.000491712	0.093128242	0	0.021209634	0.009676408
GSM3454187	0.028644731	0.034189197	0.202923262	0.011475643	0	0.210539448	0.024693071	0	0	0	0.065803957	0.038782654	0.069682937	0.21058944	0	0	0	0	0.002147117	0	0.013508995	0.087019547
GSM3454188	0.132021534	0	0.200230974	0.078486568	0	0.090500352	0	0	0.000542559	0	0.021708191	0.061300329	0.071869625	0.180300095	0	0.053555071	0	0	0.026508014	0	0	0.082976687
